# Supplementary material for: Deleting the mitochondrial respiration negative regulator MCJ enhances the efficacy of CD8+ T cell adoptive therapies in pre-clinical studies
Source: Nat Commun. 2024 May 24;15:4444. doi: 10.1038/s41467-024-48653-y (PMC11126743; doi:10.1038/s41467-024-48653-y)
Supplement: Supplementary file 4 — Source Data [file 41467_2024_48653_MOESM4_ESM.xlsx]

## Sheet: Fig. 1a
tumor volume post melanoma implantation
days	WT					MCJ KO
0	0	0	0	0	0	0	0	0	0	0
8	0	205	124.1	102.4	0	0	0	0	0	0
10	302	567	327	202	204	12	20.4	0	0	0
12	224	1054.9	739.7	277.8	268.8	279.5	69.2	27	30	1.7
14	372.1	693.6	1367.2	645	529.2	398.9	244.2	68.4	36.9	35.7
15	752.1			619.2	977	351.5	340.2	65	33.6	63
17	1504.1			1216.9	1547.2	520.2	525	273	90	135
19	2189			1582	2272	754	768	257.9	261.3	101.5
20
21	2783			2108		1570.8	978.8	269.3	280.4	314.9
22				3249.7		1933.7	878.5	1301.7	733.1	632.1

## Sheet: Fig. 1b
survival
days	WT	MCJ KO
1
2
3
4
5
6
7
8
9
10
11
12
13
14	1
14	1
15
16
17
18
19	1
20	1
21
22	1	1
23
24
25		1
26		1
26		1
27
28
29		1

## Sheet: Fig. 1d
% killing of B16-OVA cells
E:T	WT OTI			MCJ KO OTI
10	65	65	59	68	72	68

## Sheet: Fig. 1e
% killing of B16-OVA cells
E:T	WT OTI			MCJ KO OTI
10	3.06748	-6.3394683*	4.70348	40.9928	46.9065	40.6475

## Sheet: Fig. 1f
% killing of B16-OVA cells
E:T	WT OTI			MCJ KO OTI
0.1	0.295421	8.05022	2.51108	19.634	32.7399	27.7943
1	5.83456	0.295421	0	39.1691	41.8892	55.4896

## Sheet: Fig. 1g
% killing of B16-OVA cells
E:T ratio	WT OTI			MCJ KO OTI
5	0.77593	3.94299	3.94299	28.7411	32.6999	27.1576

## Sheet: Fig. 1h
IFNg production (ng/ml)
WT OTI	MCJ KO OTI
0.803609	1.75053
0.944798	1.46815
1.22399	1.25902
0.898089	1.44904

## Sheet: Fig. 1i
% killing of B16-OVA cells
	Ctrl				αIFNg
WT OTI	7	16	10		0	0	4
MCJ KO OTI	37	43	34	34	20	20	11

## Sheet: Fig. 1j
% killing of B16-OVA cells
	Veh				CMA
WT OTI	3	11	11	7	0	6	21	14
MCJ KO OTI	22	27	24	27	5	16	3	8

## Sheet: Fig. 2a
Tumor size (fold increase)
Time (days)	OT-I						MCJ KO OT-I
1	1	1	1	1	1	1	1	1	1	1	1	1	1
3	2.52	9.17	2.96	3.13	8.18	2.74	3.97	2.14	1.79	1.08	0.82	2.54	0.69
5	3.43	11.81	7.89	4.25	19.1	2.79	5.58	2.38	2.89	1.32	1.62	4.19	1.11
6	5.47	13.04	5.01	6.67	12.51	4.5	8.4	3.06	2.15	1.08	2.16	4.5	1.36
7	5.32	14.11	6.37	7.33	25.16	4.79	8.02	2.21	2.97	1.17	2.18	5.58	1.2
8	5.66	19.25	9.78	5.92	32.72	6.21	8.05	3.17	2.96	1.5		4.11	1.73

[truncated: 59 more sheets: Fig. 2c, Fig. 2d, Fig. 2e, Fig. 2f, Fig. 3a, Fig. 3b, Fig. 3c, Fig. 3d, Fig. 3e, Fig. 3f, Fig. 3h, Fig. 3i, Fig. 4a, Fig. 4b, Fig. 4c, Fig. 5e, Fig. 5f, Fig. 5g, Fig. 5j, Fig. 5k …]
